# Supplementary material for: Revealing cancer driver genes through integrative transcriptomic and epigenomic analyses with Moonlight
Source: PLoS Comput Biol. 2025 Apr 21;21(4):e1012999. doi: 10.1371/journal.pcbi.1012999 (PMC12058160; doi:10.1371/journal.pcbi.1012999)
Supplement: S1 Data — (ZIP) [file pcbi.1012999.s005.zip]

Archive with 157 entries (149 files):
- Moonlight2R-devel/
- Moonlight2R-devel/.Rbuildignore
- Moonlight2R-devel/.gitignore
- Moonlight2R-devel/DESCRIPTION
- Moonlight2R-devel/INSTALL
- Moonlight2R-devel/NAMESPACE
- Moonlight2R-devel/NEWS.md
- Moonlight2R-devel/R/
- Moonlight2R-devel/R/DMA.R
- Moonlight2R-devel/R/EpiMix_getInfiniumAnnotation.R
- Moonlight2R-devel/R/FEA.R
- Moonlight2R-devel/R/GLS.R
- Moonlight2R-devel/R/GMA.R
- Moonlight2R-devel/R/GRN.R
- Moonlight2R-devel/R/GSEA.R
- Moonlight2R-devel/R/LPA.R
- Moonlight2R-devel/R/LiftMAF.R
- Moonlight2R-devel/R/MAFtoCscape.R
- Moonlight2R-devel/R/PRA.R
- Moonlight2R-devel/R/PRAtoTibble.R
- Moonlight2R-devel/R/Rdata.R
- Moonlight2R-devel/R/RunCscape_somatic.R
- Moonlight2R-devel/R/URA.R
- Moonlight2R-devel/R/confidence.R
- Moonlight2R-devel/R/getDataGEO.R
- Moonlight2R-devel/R/moonlight.R
- Moonlight2R-devel/R/plotCircos.R
- Moonlight2R-devel/R/plotDMA.R
- Moonlight2R-devel/R/plotFEA.R
- Moonlight2R-devel/R/plotGMA.R
- Moonlight2R-devel/R/plotHeatmap.R
- Moonlight2R-devel/R/plotMetExp.R
- Moonlight2R-devel/R/plotMoonlight.R
- Moonlight2R-devel/R/plotMoonlightMet.R
- Moonlight2R-devel/R/plotNetworkHive.R
- Moonlight2R-devel/R/plotURA.R
- Moonlight2R-devel/R/tabix_func.R
- Moonlight2R-devel/README.md
- Moonlight2R-devel/data/
- Moonlight2R-devel/data/DEG_Methylation_Annotations.rda
- Moonlight2R-devel/data/DEG_Mutations_Annotations.rda
- Moonlight2R-devel/data/DEGsmatrix.rda
- Moonlight2R-devel/data/DiseaseList.rda
- Moonlight2R-devel/data/EAGenes.rda
- Moonlight2R-devel/data/EncodePromoters.rda
- Moonlight2R-devel/data/EpiMix_Results_Regular.rda
- Moonlight2R-devel/data/GEO_TCGAtab.rda
- Moonlight2R-devel/data/LOC_protein.rda
- Moonlight2R-devel/data/LOC_transcription.rda
- Moonlight2R-devel/data/LOC_translation.rda
- Moonlight2R-devel/data/LUAD_sample_anno.rda
- Moonlight2R-devel/data/MetEvidenceDriver.rda
- Moonlight2R-devel/data/NCG.rda
- Moonlight2R-devel/data/Oncogenic_mediators_methylation_summary.rda
- Moonlight2R-devel/data/Oncogenic_mediators_mutation_summary.rda
- Moonlight2R-devel/data/cscape_somatic_output.rda
- Moonlight2R-devel/data/dataDMA.rda
- Moonlight2R-devel/data/dataFEA.rda
- Moonlight2R-devel/data/dataFilt.rda
- Moonlight2R-devel/data/dataGLS.rda
- Moonlight2R-devel/data/dataGMA.rda
- Moonlight2R-devel/data/dataGRN.rda
- Moonlight2R-devel/data/dataGRN_no_noise.rda
- Moonlight2R-devel/data/dataMAF.rda
- Moonlight2R-devel/data/dataMethyl.rda
- Moonlight2R-devel/data/dataPRA.rda
- Moonlight2R-devel/data/dataURA.rda
- Moonlight2R-devel/data/dataURA_plot.rda
- Moonlight2R-devel/data/datalist
- Moonlight2R-devel/data/knownDriverGenes.rda
- Moonlight2R-devel/data/listMoonlight.rda
- Moonlight2R-devel/data/tabGrowBlock.rda
- Moonlight2R-devel/inst/
- Moonlight2R-devel/inst/CITATION
- Moonlight2R-devel/man/
- Moonlight2R-devel/man/DEG_Methylation_Annotations.Rd
- Moonlight2R-devel/man/DEG_Mutations_Annotations.Rd
- Moonlight2R-devel/man/DEGsmatrix.Rd
- Moonlight2R-devel/man/DMA.Rd
- Moonlight2R-devel/man/DiseaseList.Rd
- Moonlight2R-devel/man/EAGenes.Rd
- Moonlight2R-devel/man/EncodePromoters.Rd
- Moonlight2R-devel/man/EpiMix_Results_Regular.Rd
- Moonlight2R-devel/man/EpiMix_getInfiniumAnnotation.Rd
- Moonlight2R-devel/man/FEA.Rd
- Moonlight2R-devel/man/GEO_TCGAtab.Rd
- Moonlight2R-devel/man/GLS.Rd
- Moonlight2R-devel/man/GMA.Rd
- Moonlight2R-devel/man/GRN.Rd
- Moonlight2R-devel/man/GSEA.Rd
- Moonlight2R-devel/man/LOC_protein.Rd
- Moonlight2R-devel/man/LOC_transcription.Rd
- Moonlight2R-devel/man/LOC_translation.Rd
- Moonlight2R-devel/man/LPA.Rd
- Moonlight2R-devel/man/LUAD_sample_anno.Rd
- Moonlight2R-devel/man/LiftMAF.Rd
- Moonlight2R-devel/man/MAFtoCscape.Rd
- Moonlight2R-devel/man/MetEvidenceDriver.Rd
- Moonlight2R-devel/man/NCG.Rd
- Moonlight2R-devel/man/Oncogenic_mediators_methylation_summary.Rd
- Moonlight2R-devel/man/Oncogenic_mediators_mutation_summary.Rd
- Moonlight2R-devel/man/PRA.Rd
- Moonlight2R-devel/man/PRAtoTibble.Rd
- Moonlight2R-devel/man/RunCscape_somatic.Rd
- Moonlight2R-devel/man/URA.Rd
- Moonlight2R-devel/man/confidence.Rd
- Moonlight2R-devel/man/cscape_somatic_output.Rd
- Moonlight2R-devel/man/dataDMA.Rd
- Moonlight2R-devel/man/dataFEA.Rd
- Moonlight2R-devel/man/dataFilt.Rd
- Moonlight2R-devel/man/dataGLS.Rd
- Moonlight2R-devel/man/dataGMA.Rd
- Moonlight2R-devel/man/dataGRN.Rd
- Moonlight2R-devel/man/dataGRN_no_noise.Rd
- Moonlight2R-devel/man/dataMAF.Rd
- Moonlight2R-devel/man/dataMethyl.Rd
- Moonlight2R-devel/man/dataPRA.Rd
- Moonlight2R-devel/man/dataURA.Rd
- Moonlight2R-devel/man/dataURA_plot.Rd
- Moonlight2R-devel/man/getDataGEO.Rd
- Moonlight2R-devel/man/knownDriverGenes.Rd
- Moonlight2R-devel/man/listMoonlight.Rd
- Moonlight2R-devel/man/moonlight.Rd
- Moonlight2R-devel/man/plotCircos.Rd
- Moonlight2R-devel/man/plotDMA.Rd
- Moonlight2R-devel/man/plotFEA.Rd
- Moonlight2R-devel/man/plotGMA.Rd
- Moonlight2R-devel/man/plotHeatmap.Rd
- Moonlight2R-devel/man/plotMetExp.Rd
- Moonlight2R-devel/man/plotMoonlight.Rd
- Moonlight2R-devel/man/plotMoonlightMet.Rd
- Moonlight2R-devel/man/plotNetworkHive.Rd
- Moonlight2R-devel/man/plotURA.Rd
- Moonlight2R-devel/man/tabGrowBlock.Rd
- Moonlight2R-devel/man/tabix_func.Rd
- Moonlight2R-devel/tests/
- Moonlight2R-devel/tests/testthat.R
- Moonlight2R-devel/tests/testthat/
- Moonlight2R-devel/tests/testthat/cscape_somatic_output.rda
- Moonlight2R-devel/tests/testthat/test-DMA.R
- Moonlight2R-devel/tests/testthat/test-FEA.R
- Moonlight2R-devel/tests/testthat/test-GLS.R
- Moonlight2R-devel/tests/testthat/test-GMA.R
- Moonlight2R-devel/tests/testthat/test-GRN.R
- Moonlight2R-devel/tests/testthat/test-PRA.R
- Moonlight2R-devel/tests/testthat/test-URA.R
- Moonlight2R-devel/vignettes/
- Moonlight2R-devel/vignettes/FEAplot.gif
- Moonlight2R-devel/vignettes/Moonlight2R.Rmd
- Moonlight2R-devel/vignettes/Moonlight2_pipeline_upd.png
- Moonlight2R-devel/vignettes/URAplot.gif
- Moonlight2R-devel/vignettes/circos_ocg_tsg_ncancer5.gif
- Moonlight2R-devel/vignettes/heatmap_complete.gif
- Moonlight2R-devel/vignettes/heatmap_genelist_met.png
- Moonlight2R-devel/vignettes/moonlight_heatmap.gif
- Moonlight2R-devel/vignettes/moonlight_heatmap_met.png
- Moonlight2R-devel/vignettes/plotMetExp.png
