# Supplementary material for: Revealing cancer driver genes through integrative transcriptomic and epigenomic analyses with Moonlight
Source: PLoS Comput Biol. 2025 Apr 21;21(4):e1012999. doi: 10.1371/journal.pcbi.1012999 (PMC12058160; doi:10.1371/journal.pcbi.1012999)
Supplement: S1 Data — (ZIP) [file pcbi.1012999.s005.zip › Moonlight2R-devel/R/FEA.R]

#' FEA
#'
#' This function carries out the functional enrichment analysis (FEA)
#' @param BPname BPname biological process such as "proliferation of cells", "ALL" (default) if FEA should be carried out for all 101 biological processes
#' @param DEGsmatrix DEGsmatrix output from DEA such as dataDEGs
#' @importFrom stats p.adjust
#' @return matrix from FEA
#' @export
#' @examples
#' data(DEGsmatrix)
#' data(DiseaseList)
#' data(EAGenes)
#' DEGsmatrix <- DEGsmatrix[seq.int(2), ]
#' dataFEA <- FEA(DEGsmatrix = DEGsmatrix, BPname = "apoptosis")
FEA <- function(BPname = NULL,
                DEGsmatrix) {

  # List of variable names
  variables_to_check <- c("DiseaseList", "EAGenes")

  # Check and load variables if they do not exist
  for (variable_name in variables_to_check) {
    if (! variable_name %in% names(.GlobalEnv)) {
      data(list=c(variable_name))
    }
  }

  DiseaseList <- get("DiseaseList")
  EAGenes <- get("EAGenes")

  # Check user input

  if ("logFC" %in% colnames(DEGsmatrix) == FALSE) {
    stop("The input DEG table must contain a column called logFC.")
  }

  if (.row_names_info(DEGsmatrix) < 0) {
    stop("Row names were generated automatically. The input DEG table needs to
    have the gene names as rownames. Double check that genes are rownames.")
  }

  if (!is(BPname, "NULL") && all(BPname %in% names(DiseaseList)) == FALSE) {
    stop("BPname should be NULL or a character vector containing one or more
    BP(s) among possible BPs stored in the DiseaseList object.")
  }

  if (is(BPname, "NULL")) {
    lf2 <- names(DiseaseList)
  } else {
    lf2 <- BPname
  }

  TableDiseasesNew <- NULL

  pb <- txtProgressBar(min = 0, max = length(DiseaseList), style = 3)

  for (k in seq.int(lf2)) {

    setTxtProgressBar(pb, k)

    res <- as.data.frame(matrix(0, nrow = 1, ncol = 7,
                                dimnames = list(1, c("Diseases.or.Functions.Annotation",
                                                     "p.Value", "Moonlight.Z.score",
                                                     "commonNg",
                                                     "FunctionNg",
                                                     "Delta",
                                                     "Molecules"))))

    GeneList <- data.frame(PROBE_ID = rownames(DEGsmatrix),
                           logFC = DEGsmatrix$logFC,
                           stringsAsFactors = FALSE)

    rownames(GeneList) <- GeneList$PROBE_ID

    selected_diseases <- as.data.frame(DiseaseList[[which(names(DiseaseList) == lf2[k])]])

    selected_diseases$ID <- selected_diseases$Genes.in.dataset

    res$commonNg <- length(intersect(GeneList$PROBE_ID, selected_diseases$ID))

    res$FunctionNg <- nrow(selected_diseases)

    res$Diseases.or.Functions.Annotation <- lf2[k]

    allgene <- unique(c(as.character(unique(EAGenes[, "ID"])),
                        GeneList$PROBE_ID,
                        selected_diseases$ID))

    seta <- allgene %in% GeneList$PROBE_ID
    setb <- allgene %in% selected_diseases$ID

    if (res$commonNg > 1) {
      ft <- fisher.test(seta, setb)
      FisherpvalueTF <- ft$p.value
      res$p.Value <- FisherpvalueTF
    } else {
      res$p.Value <- 1
    }

    GeneList <- GeneList[GeneList$PROBE_ID %in% selected_diseases$ID, ]

    selected_diseases <- selected_diseases[selected_diseases$ID %in% GeneList[, "PROBE_ID"], ]
    selected_diseases[, "Exp.Log.Ratio"] <- gsub(",", ".", selected_diseases[, "Exp.Log.Ratio"])
    selected_diseases[, "Exp.Log.Ratio"] <- as.numeric(selected_diseases[, "Exp.Log.Ratio"])

    rownames(selected_diseases) <- selected_diseases$ID

    res$Molecules <- paste0(GeneList$PROBE_ID, collapse = ",")

    for (idx in seq.int(nrow(selected_diseases))) {

      currTR <- selected_diseases$ID[idx]

      if (length(grep("Increases", selected_diseases[currTR, "Findings"])) == 1) {

        if (sign(GeneList[currTR, "logFC"]) > 0) {
          selected_diseases[currTR, "Prediction..based.on.expression.direction."] <- "Increased"
        } else if (sign(GeneList[currTR, "logFC"]) < 0) {
          selected_diseases[currTR, "Prediction..based.on.expression.direction."] <- "Decreased"
        }
      }

      if (length(grep("Decreases", selected_diseases[currTR, "Findings"])) == 1) {
        if (sign(GeneList[currTR, "logFC"]) < 0) {
          selected_diseases[currTR, "Prediction..based.on.expression.direction."] <- "Increased"
        } else if (sign(GeneList[currTR, "logFC"]) > 0) {
          selected_diseases[currTR, "Prediction..based.on.expression.direction."] <- "Decreased"
        }
      }
    }

    Correlation <- matrix(0, nrow(selected_diseases), 1)

    selected_diseases <- cbind(selected_diseases, Correlation)

    if (length(grep("Decreases", selected_diseases$Findings)) != 0) {

      selected_diseases[grep("Decreases", selected_diseases$Findings), "Findings"] <- -1
      selected_diseases[grep("Increases", selected_diseases$Findings), "Findings"] <- 1
      selected_diseases[grep("Affects", selected_diseases$Findings), "Findings"] <- 0
      selected_diseases[, "Findings"] <- as.numeric(selected_diseases[, "Findings"])

      PredictionIncreased <- which(sign(selected_diseases$Exp.Log.Ratio) == selected_diseases$Findings)
      PredictionDecreased <- which(sign(selected_diseases$Exp.Log.Ratio) != selected_diseases$Findings)
      PredictionAffected <- which(sign(selected_diseases$Findings) == 0)

      selected_diseases[PredictionIncreased, "Correlation"] <- 1
      selected_diseases[PredictionDecreased, "Correlation"] <- -1
      selected_diseases[PredictionAffected, "Correlation"] <- 0

      Zscore <- sum(selected_diseases$Correlation) / sqrt( length(PredictionIncreased) + length(PredictionDecreased))
    } else {
      Zscore <- 0
    }

    res$Moonlight.Z.score <- Zscore
    TableDiseasesNew <- rbind(TableDiseasesNew, res)
  }

  close(pb)

  TableDiseasesNew <- cbind(TableDiseasesNew, FDR = p.adjust(TableDiseasesNew$p.Value,
                                                             method = "fdr"))
  TableDiseasesNew <- subset(TableDiseasesNew, select = c("Diseases.or.Functions.Annotation",
                                                          "Moonlight.Z.score",
                                                          "p.Value",
                                                          "FDR",
                                                          "commonNg",
                                                          "FunctionNg",
                                                          "Molecules"))

  return(TableDiseasesNew)

}
