# Supplementary material for: Revealing cancer driver genes through integrative transcriptomic and epigenomic analyses with Moonlight
Source: PLoS Comput Biol. 2025 Apr 21;21(4):e1012999. doi: 10.1371/journal.pcbi.1012999 (PMC12058160; doi:10.1371/journal.pcbi.1012999)
Supplement: S1 Data — (ZIP) [file pcbi.1012999.s005.zip › Moonlight2R-devel/R/MAFtoCscape.R]

#' MAFtoCscape
#'
#' This function extracts columns from a MAF tibble to fit CScape input format
#' @param MAF tibble of MAF
#' @import dplyr
#' @importFrom magrittr "%>%"
#' @importFrom tidyr separate
#' @return tibble of cscape-somatic input
#' @export
#' @examples
#' data(dataMAF)
#' MAFtoCscape(dataMAF[seq.int(2),])
MAFtoCscape <- function(MAF) {

  cscape <- MAF %>%
    filter(Variant_Type == 'SNP') %>%
    dplyr::select(Chromosome,
                  Start_Position,
                  Reference_Allele,
                  Tumor_Seq_Allele1,
                  Tumor_Seq_Allele2) %>%
    mutate(Mutant = case_when(Reference_Allele == Tumor_Seq_Allele1 ~ Tumor_Seq_Allele2,
                              Reference_Allele == Tumor_Seq_Allele2 ~ Tumor_Seq_Allele1)) %>%
    separate(Chromosome, into = c(NA, "Chr"), sep = 3) %>%
    dplyr::select(Chr, Start_Position, Reference_Allele, Mutant)

  return(cscape)
}

utils::globalVariables(c("Variant_Type", "Chromosome", "Start_Position",
                         "Reference_Allele", "Tumor_Seq_Allele1",
                         "Tumor_Seq_Allele2", "Chr", "Mutant"))
