# Supplementary material for: Revealing cancer driver genes through integrative transcriptomic and epigenomic analyses with Moonlight
Source: PLoS Comput Biol. 2025 Apr 21;21(4):e1012999. doi: 10.1371/journal.pcbi.1012999 (PMC12058160; doi:10.1371/journal.pcbi.1012999)
Supplement: S1 Data — (ZIP) [file pcbi.1012999.s005.zip › Moonlight2R-devel/R/PRA.R]

#' @title Pattern Recognition Analysis (PRA)
#' @description
#' This function carries out the pattern recognition analysis
#' @param dataURA output URA function
#' @param BPname BPname
#' @param thres.role thres.role
#' @importFrom randomForest randomForest
#' @importFrom utils data
#' @return returns list of TSGs and OCGs when biological processes are provided, otherwise a randomForest based classifier that can be used on new data
#' @export
#' @examples
#' data(dataURA)
#' data(DiseaseList)
#' data(tabGrowBlock)
#' data(knownDriverGenes)
#' dataPRA <- PRA(dataURA = dataURA[seq.int(2),],
#' BPname = c("apoptosis","proliferation of cells"),
#' thres.role = 0)
PRA <- function(dataURA,
                BPname,
                thres.role = 0) {

  # List of variable names
  variables_to_check <- c("DiseaseList", "tabGrowBlock", "knownDriverGenes")

  # Check and load variables if they do not exist
  for (variable_name in variables_to_check) {
    if (! variable_name %in% names(.GlobalEnv)) {
      data(list=c(variable_name))
    }
  }

  # Check user input

  DiseaseList <- get("DiseaseList")

  if (!is(BPname, "NULL") && all(BPname %in% names(DiseaseList)) == FALSE) {
    stop("BPname should be NULL or a character vector containing one or more BP(s)
among possible BPs stored in the DiseaseList object.")
  }

  if (is(dim(dataURA), "NULL")) {
    stop("The URA data must be non-empty with genes in rows and BPs in columns")
  }

  if (all(colnames(dataURA) %in% names(DiseaseList)) == FALSE) {
    stop("The columns in the URA data must be BPs among possible BPs stored in the DiseaseList")
  }

  if (!is(thres.role, "numeric")) {
    stop("Thres.role must be numeric")
  }

  tabGrowBlock <- get("tabGrowBlock")
  knownDriverGenes <- get("knownDriverGenes")

  names.blocking <- tabGrowBlock[which(tabGrowBlock$Cancer.blocking == "Increasing"), "Disease"]
  names.growing <- tabGrowBlock[which(tabGrowBlock$Cancer.growing == "Increasing"), "Disease"]

  if (is(BPname, "NULL")) {

    common.genes.tsg <- intersect(knownDriverGenes$TSG, rownames(dataURA))
    common.genes.ocg <- intersect(knownDriverGenes$OCG, rownames(dataURA))

    dataTrain <- data.frame(dataURA[c(common.genes.tsg, common.genes.ocg), ],
                            "labels" = as.factor(c(rep(1, length(common.genes.tsg)), 
                                                   rep(0, length(common.genes.ocg)))))

    fit.rf <- randomForest((labels) ~ ., data = dataTrain, importance = TRUE)

    return(fit.rf)

  } else {

    ind.proc.growing  <- which(BPname %in% names.growing)
    ind.proc.blocking <- which(BPname %in% names.blocking)

    names.genes.tsg <- names(which(dataURA[, BPname[ind.proc.growing]] < -thres.role & dataURA[, BPname[ind.proc.blocking]] >  thres.role))
    names.genes.ocg <- names(which(dataURA[, BPname[ind.proc.growing]] >  thres.role & dataURA[, BPname[ind.proc.blocking]] < -thres.role))

    if (length(names.genes.tsg) > 0) {
      scores.tsg <- apply(abs(dataURA[names.genes.tsg, , drop=FALSE]), 1, mean)
    } else {
      scores.tsg <- NULL
    }

    if (length(names.genes.ocg) > 0) {
      scores.ocg <- apply(abs(dataURA[names.genes.ocg, , drop=FALSE]), 1, mean)
    } else {
      scores.ocg <- 0
    }

    return(list("TSG" = scores.tsg, "OCG" = scores.ocg))

  }
}

utils::globalVariables(c("DiseaseList"))
