# Supplementary material for: Revealing cancer driver genes through integrative transcriptomic and epigenomic analyses with Moonlight
Source: PLoS Comput Biol. 2025 Apr 21;21(4):e1012999. doi: 10.1371/journal.pcbi.1012999 (PMC12058160; doi:10.1371/journal.pcbi.1012999)
Supplement: S1 Data — (ZIP) [file pcbi.1012999.s005.zip › Moonlight2R-devel/R/RunCscape_somatic.R]

#' RunCscape_somatic
#'
#' This function retrive cscape-scores to SNPs
#' @param input Input matching cscape input
#' @param coding_file cscape_table with coding scores
#' @param noncoding_file cscape_table with noncoding scores
#' @import dplyr
#' @importFrom magrittr "%>%"
#' @importFrom tidyr unite nest unnest
#' @importFrom purrr pmap
#' @importFrom readr parse_guess
#'
#' @return returns a tibble with a score and remark for each SNP
#' @export
#' @examples
#' \donttest{
#' cscape_out <- RunCscape_somatic(input, coding_file, noncoding_file)
#' }
RunCscape_somatic <- function(input,
                              coding_file,
                              noncoding_file) {

  cscape_in <- input %>%
    unite(col = Ranges, c("Chr", "Start_Position"), sep = ":", remove = FALSE) %>%
    unite(col = Ranges, c("Ranges", "Start_Position"), sep = "-", remove = FALSE)

  # When using pmap important to call the list and varibales the same name
  cscape_annot <- cscape_in %>%
    mutate(file_coding = coding_file, file_noncoding = noncoding_file) %>%
    dplyr::select(-Start_Position) %>%
    mutate(Mydata = pmap(.l = list(Ranges,
                                   Reference_Allele,
                                   Mutant,
                                   file_coding,
                                   file_noncoding),
                         .f = tabix_func)) %>%
    unnest(cols = Mydata)

  # Make standard CScape output format
  cscape_out <- cscape_annot %>%
    separate(col = Ranges, into = c("Chr", "Position", NA)) %>%
    dplyr::rename(Reference = Reference_Allele) %>%
    dplyr::select(-c(file_coding, file_noncoding)) %>%
    relocate(Remark, .after = last_col()) %>%
    mutate(across(.fns = parse_guess))

  return(cscape_out)

}

utils::globalVariables(c("Ranges", "Start_Position", "Reference_Allele", "Mutant",
                         "file_coding", "file_noncoding", "Mydata", "Remark"))
