# Supplementary material for: Revealing cancer driver genes through integrative transcriptomic and epigenomic analyses with Moonlight
Source: PLoS Comput Biol. 2025 Apr 21;21(4):e1012999. doi: 10.1371/journal.pcbi.1012999 (PMC12058160; doi:10.1371/journal.pcbi.1012999)
Supplement: S1 Data — (ZIP) [file pcbi.1012999.s005.zip › Moonlight2R-devel/R/confidence.R]

#' confidence
#'
#' This function annotated a confidence level to the score
#' @param s the score
#' @param type coding or noncoding
#'
#' @return returns a confidence level or remark/error message
#' @export
#' @examples
#'
#' remark <- confidence(0.8, type='Coding')


confidence <- function(s,
                       type) {
  # Returns the confidence level for (neutral, low-confidence or
  # high-confidence) for the given p-value string using the given threshold.
  # If the string is invalid, returns "no prediction".

  # Initialization:
  # Confidence thresholds
  DEFAULT_THRESH <- 0.5
  CODING_THRESH <- 0.89
  NONCODING_THRESH <- 0.7
  if (type == "Coding") {
    thresh <- CODING_THRESH
  } else {
    thresh <- NONCODING_THRESH
  }

  # Function:
  x <- as.numeric(s)
  if (x >= thresh) {
    return("High-confidence")
  } else if (x >= DEFAULT_THRESH) {
    return("Low-confidence")
  } else {
    return("Neutral")
  }
}
