# Supplementary material for: Revealing cancer driver genes through integrative transcriptomic and epigenomic analyses with Moonlight
Source: PLoS Comput Biol. 2025 Apr 21;21(4):e1012999. doi: 10.1371/journal.pcbi.1012999 (PMC12058160; doi:10.1371/journal.pcbi.1012999)
Supplement: S1 Data — (ZIP) [file pcbi.1012999.s005.zip › Moonlight2R-devel/R/moonlight.R]

#' @title moonlight pipeline
#' @description moonlight is a tool for identification of cancer driver genes.
#' This function wraps the different steps of the complete analysis workflow.
#' @param BPname biological processes to use, if NULL: all processes will be used in analysis, RF for candidate; if not NULL the candidates for these processes will be determined (no learning)
#' @param dataDEGs table of differentially expressed genes
#' @param dataFilt matrix of gene expression data with genes in rows and samples in columns
#' @param Genelist Genelist
#' @param kNearest kNearest
#' @param nTF nTF
#' @param nGenesPerm nGenesPerm
#' @param nBoot nBoot
#' @param DiffGenes DiffGenes
#' @param thres.role thres.role
#' @param dataMAF A MAF file rda object for DMA
#' @param path_cscape_coding A character string to path of CScape-somatic coding file
#' @param path_cscape_noncoding A character string to path of CScape-somatic non-coding file
#' @export
#' @return table with cancer driver genes TSG and OCG.
#' @examples
#' \donttest{
#' drivers <- moonlight(dataDEGs = DEGsmatrix,
#' dataFilt = dataFilt,
#' BPname = c("apoptosis", "proliferation of cells"),
#' dataMAF = dataMAF,
#' path_cscape_coding = "css_coding.vcf.gz",
#' path_cscape_noncoding = "css_noncoding.vcf.gz")
#' }
moonlight <- function(dataDEGs,
                      dataFilt,
                      BPname = NULL,
                      Genelist= NULL,
                      kNearest = 3,
                      nGenesPerm = 2000,
                      DiffGenes = FALSE,
                      nBoot = 400,
                      nTF = NULL,
                      thres.role = 0,
                      dataMAF,
                      path_cscape_coding,
                      path_cscape_noncoding) {

  # Check user input

  # List of variable names
  variables_to_check <- c("LOC_transcription", "LOC_translation", "LOC_protein",
                          "EncodePromoters", "NCG", "DiseaseList", "EAGenes",
                          "tabGrowBlock", "knownDriverGenes")

  # Check and load variables if they do not exist
  for (variable_name in variables_to_check) {
    if (! variable_name %in% names(.GlobalEnv)) {
      data(list=c(variable_name))
    }
  }

  if (.row_names_info(dataDEGs) < 0) {
    stop("Row names were generated automatically. The input DEG table needs to
         have the gene names as rownames. Double check that genes are rownames.")
  }

  if (is(dim(dataFilt), "NULL")) {
    stop("The expression data must be non-empty with genes in rows and samples in columns")
  }

  if (!is(BPname, "NULL") && all(BPname %in% names(DiseaseList)) == FALSE) {
    stop("BPname should be NULL or a character vector containing one or more BP(s)
			   among possible BPs stored in the DiseaseList object.")
  }

  if (!is(Genelist, "NULL") && !is(Genelist, "character")) {
    stop("Genelist must be NULL or a character vector containing gene names")
  }

  if (!is(kNearest, "numeric") | !is(nGenesPerm, "numeric") | !is(nBoot, "numeric") | !is(thres.role, "numeric")) {
    stop("kNearest, nGenesPerm, nBoot, and thres.role must be numeric values")
  }

  if (!is(DiffGenes, "logical")) {
    stop("DiffGenes must be either TRUE or FALSE")
  }

  if (is(dim(dataMAF), "NULL")) {
    stop("The mutation data must be a non-empty table")
  }

  if (!is(path_cscape_coding, "character") | !is(path_cscape_noncoding, "character")) {
    stop("Paths to cscape coding and non-coding files must be character vectors")
  }

  res <- NULL

  ### Gene regulatory network
  print("-----------------------------------------")
  print("Gene regulatory network")
  print("-----------------------------------------")

  #### Parameter nTF for testing purposes
  if (is(nTF, "NULL")) {
    nTF <- nrow(dataDEGs)
  }

  if (is(Genelist, "NULL")) {
    Genelist <- rownames(dataDEGs)[seq.int(nTF)]
  }

  dataGRN <- GRN(TFs = Genelist,
                 normCounts = dataFilt,
                 DEGsmatrix = dataDEGs,
                 DiffGenes = FALSE,
                 nGenesPerm = nGenesPerm,
                 kNearest = kNearest,
                 nBoot = nBoot)

  ### Upstream regulator analysis
  print("-----------------------------------------")
  print("Upstream regulator analysis")
  print("-----------------------------------------")
  dataURA <- URA(dataGRN = dataGRN,
                 DEGsmatrix = dataDEGs,
                 BPname = BPname)

  ### Get TSG/OCG candidates using PRA
  print("-----------------------------------------")
  print("Get candidates")
  print("-----------------------------------------")
  listCandidates <- PRA(dataURA = dataURA,
                        BPname = BPname,
                        thres.role = thres.role)

  ### Get TSG/OCG driver genes using DMA
  print("-----------------------------------------")
  print("Get driver genes")
  print("-----------------------------------------")
  driverGenes <- DMA(dataMAF = dataMAF,
                     dataDEGs = dataDEGs,
                     dataPRA = listCandidates,
                     runCscape = TRUE,
                     coding_file = path_cscape_coding,
                     noncoding_file = path_cscape_noncoding,
                     results_folder = "./DMAresults")

  res <- list(dataDEGs = dataDEGs,
              dataURA = dataURA,
              listCandidates = listCandidates,
              driverGenes = driverGenes)

  return(res)

}

utils::globalVariables(c("DiseaseList"))
