# Supplementary material for: Revealing cancer driver genes through integrative transcriptomic and epigenomic analyses with Moonlight
Source: PLoS Comput Biol. 2025 Apr 21;21(4):e1012999. doi: 10.1371/journal.pcbi.1012999 (PMC12058160; doi:10.1371/journal.pcbi.1012999)
Supplement: S1 Data — (ZIP) [file pcbi.1012999.s005.zip › Moonlight2R-devel/R/plotCircos.R]

#' @title plotCircos
#' @description
#' This function visualize the plotCircos
#' @param listMoonlight output Moonlight function
#' @param additionalFilename additionalFilename
#' @param intensityColOCG intensityColOCG
#' @param intensityColTSG intensityColTSG
#' @param intensityColDual intensityColDual
#' @param fontSize fontSize
#' @param listMutation listMutation
#' @importFrom RColorBrewer brewer.pal
#' @importFrom circlize circos.par
#' @importFrom circlize circlize
#' @importFrom circlize circos.clear
#' @importFrom circlize circos.initialize
#' @importFrom circlize circos.trackPlotRegion get.cell.meta.data circos.text circos.rect
#' @importFrom grDevices dev.off rainbow rgb
#' @importFrom grDevices pdf
#' @importFrom grDevices dev.off
#' @export
#' @return no return value, plot is saved
#' @examples
#' data('listMoonlight')
#' plotCircos(listMoonlight = listMoonlight, additionalFilename = "_ncancer5")
plotCircos <- function(listMoonlight,
                       listMutation = NULL,
                       additionalFilename = NULL,
                       intensityColOCG = 0.5,
                       intensityColTSG = 0.5,
                       intensityColDual = 0.5,
                       fontSize = 1) {

  # Check user input

  if (is(listMoonlight, "list") == FALSE) {
    stop("listMoonlight must be a list")
  }

  if (!is(listMutation, "list") & !is(listMutation, "NULL")) {
    stop("listMutation must be either NULL or a list")
  }

  if (!is(intensityColOCG, "numeric") | !is(intensityColTSG, "numeric") | !is(intensityColDual, "numeric") | !is(fontSize, "numeric")) {
    stop("intensityColOCG, intensityColTSG, intensityColDual, and fontSize must be numeric")
  }

  if (!is(additionalFilename, "NULL") & !is(additionalFilename, "character")) {
    stop("additionalFilename must be either NULL or a character vector containing
filename of plot")
  }

  ### Prepare data
  n <- length(listMoonlight)
  mycancertypes <- names(listMoonlight)
  mytsg <- myocg <- NULL

  for (i in seq.int(n)) {
    mytsg <- c(mytsg, list(names(listMoonlight[[i]]$listCandidates$TSG)))
    myocg <- c(myocg, list(names(listMoonlight[[i]]$listCandidates$OCG)))
  }
  names(mytsg) <- names(myocg) <- mycancertypes

  n.mygenes <- vapply(mytsg, length, integer(1)) + vapply(myocg, length, integer(1))
  mynames <- mycancertypes
  ind.rm <- which(n.mygenes == 0)

  if (length(ind.rm) > 0) {
    mytsg <- mytsg[-ind.rm]
    myocg <-myocg[-ind.rm]

    n.mygenes <- vapply(mytsg, length, integer(1)) + vapply(myocg, length, integer(1))
    mynames <- mycancertypes[-ind.rm]
    listMutation <- listMutation[-ind.rm]
  }

  n <- n - length(ind.rm)

  ntsg <- vapply(mytsg, length, integer(1))
  nocg <- vapply(myocg, length, integer(1))

  if (!is(additionalFilename, "NULL")) {
    pdf(paste0("circos_ocg_tsg", additionalFilename, ".pdf"), width = 16, height = 16)
  }

  df1 <- data.frame("order" = seq.int(n),
                    "cancertype" = mynames,
                    "xmin" = rep(0, n),
                    "xmax" = n.mygenes)

  ### Plot sectors (outer part)
  par(mar = c(1, 1, 6, 6))
  circlize::circos.clear()

  ### Basic circos graphic parameters
  circlize::circos.par(cell.padding = c(0, 0, 0, 0),
                       track.margin = c(0, 0.15),
                       start.degree = 90,
                       gap.degree = 4)

  if (n > 12) {
    mycols <- rainbow(n + 4)[seq.int(n)]
  } else {
    mycols <- RColorBrewer::brewer.pal(n, "Set3")
  }

  ### Sector details
  circlize::circos.initialize(factors = df1$cancertype,
                              xlim = cbind(df1$xmin,
                                           df1$xmax))

  plot_settings <- function(x, y) {

    # Select details of current sector
    name <- get.cell.meta.data("sector.index")
    i <- get.cell.meta.data("sector.numeric.index")
    xlim <- get.cell.meta.data("xlim")
    ylim <- get.cell.meta.data("ylim")

    # Text direction (dd) and adjusmtents (aa)
    theta <- circlize(mean(xlim), 1.3)[1, 1] %% 360
    dd <- ifelse(theta < 90 || theta > 270, "clockwise", "reverse.clockwise")
    aa <- c(1, 0.5)
    if (theta < 90 || theta > 270) {
      aa <- c(0, 0.5)
    }

    circlize::circos.text(x = mean(xlim),
                          y = 1.7,
                          labels = paste0(name,
                                          "\n(",
                                          vapply(myocg, length, integer(1))[i],
                                          ", ",
                                          vapply(mytsg, length, integer(1))[i],")"),
                          facing = dd,
                          cex = fontSize,
                          adj = aa)

    # Plot main sector
    circlize::circos.rect(xleft = xlim[1],
                          xright = xlim[2],
                          ybottom = ylim[1],
                          ytop = ylim[2],
                          col = mycols[i], border = mycols[i])

    circlize::circos.rect(xleft = xlim[1],
                          ybottom = ylim[1],
                          xright = xlim[2] - vapply(mytsg, length, integer(1))[i],
                          ytop = ylim[1] + 0.3,
                          col = "darkgreen", border = "darkgreen")

    circlize::circos.rect(xleft = vapply(myocg, length, integer(1))[i],
                          ybottom = ylim[1],
                          xright = xlim[2],
                          ytop = ylim[1] + 0.3,
                          col = "goldenrod", border = "goldenrod")

    # White line all the way around
    circlize::circos.rect(xleft = xlim[1],
                          ybottom = 0.3,
                          xright = xlim[2],
                          ytop = 0.32,
                          col = "white", border = "white")
  }

  ### Plot sectors
  circlize::circos.trackPlotRegion(ylim = c(0, 1),
                                   factors = df1$cancertype,
                                   track.height = 0.1,
                                   # panel.fun for each sector
                                   panel.fun = plot_settings)

  if (!is(listMutation, "NULL")) {

    mycols.mut <- c("white", "darkviolet", "tomato3")

    for (i in seq.int(length(listMutation))) {

      if (length(myocg[[i]]) > 0) {

        myoverlap  <-  myocg[[i]] %in% unique(as.matrix(listMutation[[i]][which(listMutation[[i]][, "Consequence"]=="inframe_deletion"), 1]))
        myoverlap2 <-  myocg[[i]] %in% unique(as.matrix(listMutation[[i]][which(listMutation[[i]][, "Consequence"]=="inframe_insertion"), 1]))
        myoverlap3 <-  myocg[[i]] %in% unique(as.matrix(listMutation[[i]][which(listMutation[[i]][, "Consequence"]=="missense_variant"), 1]))

        cnt <- 0

        for (j in seq.int(length(myocg[[i]]))) {

          if (myoverlap[j]) {

            circlize::circos.rect(sector.index = df1$cancertype[i],
                                  xleft = cnt,
                                  ybottom = -1/2,
                                  xright = cnt + 1,
                                  ytop = -0.33,
                                  col = mycols.mut[2],
                                  border = mycols.mut[2])

          }

          if (myoverlap2[j]) {

            circlize::circos.rect(sector.index = df1$cancertype[i],
                                  xleft = cnt,
                                  ybottom = -0.77,
                                  xright = cnt + 1,
                                  ytop = -0.6,
                                  col = mycols.mut[2],
                                  border = mycols.mut[2])


          }

          if (myoverlap3[j]) {

            circlize::circos.rect(sector.index = df1$cancertype[i],
                                  xleft = cnt,
                                  ybottom = -1.04,
                                  xright = cnt + 1,
                                  ytop = -0.87,
                                  col = mycols.mut[2],
                                  border = mycols.mut[2])

          }

          cnt <- cnt+1

        }
      }

      if (length(mytsg[[i]]) > 0) {

        myoverlap  <-  mytsg[[i]] %in% unique(as.matrix(listMutation[[i]][which(listMutation[[i]][, "Consequence"]=="inframe_deletion"), 1]))
        myoverlap2 <-  mytsg[[i]] %in% unique(as.matrix(listMutation[[i]][which(listMutation[[i]][, "Consequence"]=="inframe_insertion"), 1]))
        myoverlap3 <-  mytsg[[i]] %in% unique(as.matrix(listMutation[[i]][which(listMutation[[i]][, "Consequence"]=="missense_variant"), 1]))

        cnt <- 0

        for (j in seq.int(length(mytsg[[i]]))) {

          if (myoverlap[j]) {

            circlize::circos.rect(sector.index = df1$cancertype[i],
                                  xleft = nocg[i] + cnt,
                                  ybottom = -1/2,
                                  xright = nocg[i] + cnt + 1,
                                  ytop = -0.33,
                                  col = mycols.mut[3],
                                  border = mycols.mut[3])

          }

          if (myoverlap2[j]) {

            circlize::circos.rect(sector.index = df1$cancertype[i],
                                  xleft = nocg[i] + cnt,
                                  ybottom = -0.77,
                                  xright = nocg[i] + cnt + 1,
                                  ytop = -0.6,
                                  col = mycols.mut[3],
                                  border = mycols.mut[3])

          }

          if (myoverlap3[j]) {

            circlize::circos.rect(sector.index = df1$cancertype[i],
                                  xleft=nocg[i] + cnt,
                                  ybottom = -1.04,
                                  xright = nocg[i] + cnt + 1,
                                  ytop = -0.87,
                                  col = mycols.mut[3],
                                  border = mycols.mut[3])

          }

          cnt <- cnt + 1

        }
      }
    }
  }

  ## plot inner part
  ### OCG - OCG

  mycol.ocg <- rgb(10/255, 99/255, 12/255, intensityColOCG)

  for (i in seq.int(n-1)) {

    print(paste("cancertype", i, "out of", n))

    for (j in seq.int(i+1, n)) {

      if (i != j) {

        ind <- which(myocg[[i]] %in% myocg[[j]])

        for (k in ind) {

          ind2 <- which(myocg[[j]] == myocg[[i]][k])
          circlize::circos.link(sector.index1 = df1$cancertype[i],
                                point1 = c(k-1, k),
                                sector.index2 = df1$cancertype[j],
                                point2 = c(ind2-1, ind2),
                                col = mycol.ocg)

        }
      }
    }
  }

  ### TSG - TSG

  mycol.tsg <- rgb(217/255, 164/255, 50/255, intensityColTSG)

  for (i in seq.int(n-1)) {

    print(paste("cancertype", i, "out of", n))

    for (j in seq.int(i+1, n)) {

      if (i != j) {

        ind <- which(mytsg[[i]] %in% mytsg[[j]])

        for (k in ind) {

          ind2 <- which(mytsg[[j]] == mytsg[[i]][k])
          circlize::circos.link(sector.index1 = df1$cancertype[i],
                                point1 = c(vapply(myocg, length, integer(1))[i] + k - 1,
                                           vapply(myocg, length, integer(1))[i] + k),
                                sector.index2 = df1$cancertype[j],
                                point2 = c(vapply(myocg, length, integer(1))[j] + ind2 - 1,
                                           vapply(myocg, length, integer(1))[j] + ind2),
                                col = mycol.tsg)

        }
      }
    }
  }

  # ### TSG - OSG

  mycol.tsg.osg <- rgb(252/255, 51/255, 57/255, intensityColDual)

  for (i in seq.int(n)) {

    print(paste("cancertype", i, "out of", n))

    for (j in seq.int(n)) {

      ind <- which(myocg[[i]] %in% mytsg[[j]])

      for (k in ind) {

        ind2 <- which(mytsg[[j]] == myocg[[i]][k])
        circlize::circos.link(sector.index1 = df1$cancertype[i],
                              point1 = c(k-1, k),
                              sector.index2 = df1$cancertype[j],
                              point2 = c(vapply(myocg, length, integer(1))[j] + ind2 - 1, vapply(myocg, length, integer(1))[j] + ind2),
                              col = mycol.tsg.osg)

      }
    }
  }

  if (!is(additionalFilename, "NULL")) {
    dev.off()
  }
}

utils::globalVariables(c("is"))
