# Supplementary material for: Revealing cancer driver genes through integrative transcriptomic and epigenomic analyses with Moonlight
Source: PLoS Comput Biol. 2025 Apr 21;21(4):e1012999. doi: 10.1371/journal.pcbi.1012999 (PMC12058160; doi:10.1371/journal.pcbi.1012999)
Supplement: S1 Data — (ZIP) [file pcbi.1012999.s005.zip › Moonlight2R-devel/R/plotFEA.R]

#' @title plotFEA
#' @description
#' This function visualize the functional enrichment analysis (FEA)'s barplot
#' @param dataFEA dataFEA
#' @param topBP topBP
#' @param additionalFilename additionalFilename
#' @param height Figure height
#' @param width Figure width
#' @param offsetValue offsetValue
#' @param angle angle
#' @param xleg xleg
#' @param yleg yleg
#' @param titleMain title of the plot
#' @param minY minY
#' @param maxY maxY
#' @param mycols colors to use for the plot
#' @importFrom graphics barplot
#' @importFrom graphics legend
#' @importFrom graphics par
#' @importFrom graphics text
#' @importFrom grDevices pdf
#' @importFrom grDevices dev.off
#' @export
#' @return no return value, FEA result is plotted
#' @examples
#' data(DEGsmatrix)
#' data(DiseaseList)
#' data(EAGenes)
#' data(dataFEA)
#' plotFEA(dataFEA = dataFEA[1:10,], additionalFilename = "_example",height = 20,width = 10)
plotFEA <- function(dataFEA,
                    topBP = 10,
                    additionalFilename = NULL,
                    height,
                    width,
                    offsetValue = 5,
                    angle = 90,
                    xleg = 35,
                    yleg = 5,
                    titleMain = "",
                    minY = -5,
                    maxY = 10,
                    mycols = c("#8DD3C7",
                               "#FFFFB3",
                               "#BEBADA")) {

  # Check user input

  if (all(c("Moonlight.Z.score", "FDR", "commonNg", "Diseases.or.Functions.Annotation") %in% colnames(dataFEA)) == FALSE) {
    stop("Moonlight.Z.score, FDR, commonNg, and Diseases.or.Functions.Annotation
must be column names in dataFEA")
  }

  if (!is(additionalFilename, "NULL") & !is(additionalFilename, "character")) {
    stop("additionalFilename must be either NULL or a character vector adding
a prefix or filepath to the filename of the pdf")
  }

  if (!is(additionalFilename, "NULL")) {
    pdf(additionalFilename, width, height)
  }

  par(mar = c(12, 5, 5, 1))

  dataFEA <- dataFEA[order(abs(dataFEA$Moonlight.Z.score), decreasing = TRUE), ]

  tmp <- dataFEA[seq.int(topBP), ]
  tmp <- as.data.frame(tmp)
  tmp$FDR <- as.numeric(tmp$FDR)
  tmp$Moonlight.Z.score <- as.numeric(tmp$Moonlight.Z.score)
  tmp$commonNg <- as.numeric(tmp$commonNg)
  tmp$FDR <- -log2(tmp$FDR) / 10
  tmp <- tmp[order(tmp[, 4], decreasing = TRUE), ]

  toPlot <- matrix(0, nrow = 3, ncol = nrow(tmp))
  toPlot[1, ] <- tmp$FDR
  toPlot <- toPlot[, order(toPlot[1, ], decreasing = TRUE)]
  toPlot[2, as.numeric(tmp$Moonlight.Z.score) > 0] <- as.numeric(tmp$Moonlight.Z.score[as.numeric(tmp$Moonlight.Z.score) > 0])
  toPlot[3, as.numeric(tmp$Moonlight.Z.score) < 0] <- as.numeric(tmp$Moonlight.Z.score[as.numeric(tmp$Moonlight.Z.score) < 0])
  toPlot[1, which(toPlot[1, ] > 10)] <- 10
  toPlot <- as.matrix(toPlot)

  xAxis <- barplot(toPlot,
                   beside = TRUE,
                   col = mycols,
                   ylab = "-log2FDR/10 and Moonlight z-score",
                   names = NULL,
                   main = paste0("FEA - Enriched BioFunctions", titleMain, sep = " "),
                   ylim = c(minY, maxY))

  legend("topright",
         bty = "n",
         xleg,
         yleg,
         legend = c("-log2FDR/10",
                    "Moonlight Z-score Increased",
                    "Moonlight Z-score Decreased"),
         fill = mycols, cex = 0.5)

  text(xAxis[2, ],
       par("usr")[3] + offsetValue,
       srt = angle,
       adj = 1,
       xpd = TRUE,
       labels = paste(tmp$Diseases.or.Functions.Annotation,
                      " (n=",
                      tmp$commonNg,
                      ")",
                      sep = ""),
       cex = 1)

  if (!is(additionalFilename, "NULL")) {
    dev.off()
  }
}
