# Supplementary material for: Revealing cancer driver genes through integrative transcriptomic and epigenomic analyses with Moonlight
Source: PLoS Comput Biol. 2025 Apr 21;21(4):e1012999. doi: 10.1371/journal.pcbi.1012999 (PMC12058160; doi:10.1371/journal.pcbi.1012999)
Supplement: S1 Data — (ZIP) [file pcbi.1012999.s005.zip › Moonlight2R-devel/R/plotHeatmap.R]

#' plotHeatmap
#'
#' This function creates a unclustered heatmap from the inputted data tibble
#' and saves it
#'
#' @param df a tibble
#'
#' @import dplyr
#' @importFrom magrittr "%>%"
#' @import ComplexHeatmap
#' @import tidyHeatmap
#'
#' @return The name of the alphabeatically first gene in the tibble
#' @export
#'
plotHeatmap <- function(df) {

  # Check user input

  if (c("Moonlight_Oncogenic_Mediator") %in% colnames(Oncogenic_mediators_mutation_summary) == FALSE) {
    stop("Moonlight_Oncogenic_Mediator must be a column name in Oncogenic_mediators_mutation_summary")
  }

  first_gene <- pull(df[1, 1])

  driver_mut_heatmap <- df %>%
    group_by(Moonlight_Oncogenic_Mediator) %>%
    heatmap(.row = Mutation_type,
            .column = Hugo_Symbol,
            .value = Count,
            scale = "none",
            cluster_rows = FALSE,
            cluster_columns = FALSE,
            show_column_dend = FALSE,
            show_column_names = TRUE,
            palette_value = c("white", "blue", "darkblue"),
            column_title = paste("Heatmap Driver annotation by CScape-Somatic, from gene:",
                                first_gene,
                                "\n Hugo_Symbol")) %>%
    add_tile(Moonlight_Oncogenic_Mediator, palette = c("goldenrod2", "dodgerblue3")) %>%
    add_bar(Total_Mutations) %>%
    add_tile(logFC, palette = c("chartreuse4", "firebrick3"))

  # Save plot
  save_pdf(driver_mut_heatmap, height = 15, width = 35, units = "cm",
           filename = paste("heatmaps/heatmap_", first_gene, ".pdf", sep=""))

  return(first_gene)

}

utils::globalVariables(c("Mutation_type", "Hugo_Symbol", "Count", "Total_Mutations",
                         "logFC", "Oncogenic_mediators_mutation_summary"))
