# Supplementary material for: Revealing cancer driver genes through integrative transcriptomic and epigenomic analyses with Moonlight
Source: PLoS Comput Biol. 2025 Apr 21;21(4):e1012999. doi: 10.1371/journal.pcbi.1012999 (PMC12058160; doi:10.1371/journal.pcbi.1012999)
Supplement: S1 Data — (ZIP) [file pcbi.1012999.s005.zip › Moonlight2R-devel/R/tabix_func.R]

#' tabix_func
#'
#' This function retrives the individial score for a SNP
#' @param Ranges The position
#' @param Reference_Allele The reference nucleotide
#' @param Mutant The mutant nucleotide
#' @param file_coding cscape_table with coding scores
#' @param file_noncoding cscape_table with noncoding scores
#' @import dplyr
#' @importFrom magrittr "%>%"
#' @importFrom tidyr unite nest unnest
#' @importFrom stringr str_split str_replace_all
#' @importFrom seqminer tabix.read.table
#' @importFrom tibble tibble
#'
#' @return returns the score
#' @keywords internal
#' @examples
#' \donttest{
#' data <- tabix_func(Ranges, Reference_Allele, Mutant, file_coding, file_noncoding)
#'}
tabix_func <- function(Ranges,
                       Reference_Allele,
                       Mutant,
                       file_coding,
                       file_noncoding) {

  flag <- FALSE
  bases <- c("A", "T","G", "C")
  chromosomes <- c("1", "2", "3", "4", "5", "6", "7", "8", "9", "10", "11",
                   "12", "13", "14", "15", "16", "17", "18", "19", "20", "21",
                   "22") # X and Y not available

  chromosome <- str_split(Ranges, pattern = ':', simplify = TRUE) %>% .[[1]]
  remark <- "std"
  type <- ""

  reference <- as.character(Reference_Allele)
  mutant <- as.character(Mutant)

  # Check reference, mutant and chromosome are correct format and possible
  if (!(reference %in% bases) || !(mutant %in% bases)) {
    remark <- "Error: Reference and mutant nucleotides must both be ACGT"
    score <- NA
  } else if (!(chromosome %in% chromosomes)) {
    remark <- "Error: Unexpected chromosome (X and Y not available)"
    score <- NA
    # If all okay, continue:
  } else {
    # Look for score in coding region
    x <- as_tibble(tabix.read.table(tabixFile = file_coding, tabixRange = Ranges)) %>%
      mutate(across(where(is.logical), as.character)) %>%
      mutate(across(.cols = everything(),
                    .fns =~ str_replace_all(string = ., pattern = "TRUE", replacement = "T")))

    # Has the data been found
    if (dim(x)[1] != 0) {
      flag <- TRUE
      type <- "Coding"
    } else {
      # If no annotation is found in this position try the noncoding file
      x <- as_tibble(tabix.read.table(tabixFile = file_noncoding, tabixRange = Ranges)) %>%
        mutate(across(where(is.logical), as.character)) %>%
        mutate(across(.cols = everything(),
                      .fns =~ str_replace_all(string = ., pattern = "TRUE", replacement = "T")))

      if (dim(x)[1] != 0) {
        flag <- TRUE
        type <- "Noncoding"
      } else {
        # If there still is no data found at this position
        flag <- FALSE
        remark <- "Error: Unexcepted position"
        score <- NA
      }
    }

    # If the position has been found
    if (flag == TRUE) {
      if (reference == mutant) {
        remark <- "Error: Reference and mutant must be different"
        score <- NA
      } else if (reference == x$V3[1]) {
        score <- x %>%
          filter(V4 == mutant) %>%
          dplyr::select(V5) %>%
          pull()
        remark <- confidence(score, type)
      } else {
        remark <- "Error: Unexpected reference"
        score <- NA
      }
    }
  }

  if (type == "Coding") {
    data <- tibble(Coding_score = score, Remark = remark)
  } else if (type == "Noncoding") {
    data <- tibble(Noncoding_score = score, Remark = remark)
  } else {
    data <- tibble(Remark = remark)
  }

  return(data)

}

utils::globalVariables(c(".", "V4", "V5"))
