# Supplementary material for: Revealing cancer driver genes through integrative transcriptomic and epigenomic analyses with Moonlight
Source: PLoS Comput Biol. 2025 Apr 21;21(4):e1012999. doi: 10.1371/journal.pcbi.1012999 (PMC12058160; doi:10.1371/journal.pcbi.1012999)
Supplement: S1 Data — (ZIP) [file pcbi.1012999.s005.zip › Moonlight2R-devel/data/datalist]

cscape_somatic_output
dataDMA
dataFEA
dataFilt
dataGLS
dataGRN_no_noise
dataGRN
dataMAF
dataPRA
dataURA_plot
dataURA
dataGMA
DEG_Mutations_Annotations
DEGsmatrix
DiseaseList
EAGenes
EncodePromoters
GEO_TCGAtab
knownDriverGenes
listMoonlight
LOC_protein
LOC_transcription
LOC_translation
NCG
Oncogenic_mediators_mutation_summary
tabGrowBlock
DEG_Methylation_Annotations
EpiMix_Results_Regular
LUAD_sample_anno
MetEvidenceDriver
Oncogenic_mediators_methylation_summary
dataMethyl
