# Supplementary material for: Revealing cancer driver genes through integrative transcriptomic and epigenomic analyses with Moonlight
Source: PLoS Comput Biol. 2025 Apr 21;21(4):e1012999. doi: 10.1371/journal.pcbi.1012999 (PMC12058160; doi:10.1371/journal.pcbi.1012999)
Supplement: S1 Data — (ZIP) [file pcbi.1012999.s005.zip › Moonlight2R-devel/inst/CITATION]

citHeader("To cite Moonlight2R in publications use:")

citEntry(entry = "article",
         title = "Interpreting pathways to discover cancer driver genes with Moonlight",
         author = personList(as.person("Antonio Colaprico"),
                             as.person("Catharina Olsen"),
                             as.person("Matthew H. Bailey"),
                             as.person("Gabriel J. Odom"),
			     as.person("Thilde Terkelsen"),
			     as.person("Tiago C. Silva"),
			     as.person("André V. Olsen"),
                             as.person("Laura Cantini"),
                             as.person("Andrei Zinovyev"),
                             as.person("Emmanuel Barillot"),
			     as.person("Houtan Noushmehr"),
			     as.person("Gloria Bertoli"),
			     as.person("Isabella Castiglioni"),
			     as.person("Claudia Cava"),
			     as.person("Gianluca Bontempi"),
			     as.person("Xi Steven Chen"),
			     as.person("Elena Papaleo")
         ),
         journal = "Nature Communications",
         year = "2020",
	 volume = "11(69)", 
         textVersion =
             paste("Colaprico, A., Olsen, C., Bailey, M.H. et al.",
                   "Interpreting pathways to discover cancer driver genes with Moonlight.",
                   "Nature Communications, 2020 January 3; 11(69).",
                   "DOI: 10.1038/s41467-019-13803-0")
)


citEntry(entry = "article",
         title = "A workflow to study mechanistic indicators for driver gene prediction with Moonlight",
         author = personList(as.person("Mona Nourbakhsh"),
                             as.person("Astrid Saksager"),
                             as.person("Nikola Tom"),
                             as.person("Xi Steven Chen"),
                             as.person("Antonio Colaprico"),
                             as.person("Catharina Olsen"),
                             as.person("Matteo Tiberti"),
                             as.person("Elena Papaleo")
         ),
         journal = "Briefings in Bioinformatics",
         year = "2023",
         textVersion =
             paste("Nourbakhsh, M., Saksager, A., et al.",
                   "A workflow to study mechanistic indicators for driver gene prediction with Moonlight.",
                   "Briefings in Bioinformatics, 2023, bbad274",
                   "DOI: 10.1093/bib/bbad274")
)
