# Supplementary material for: Revealing cancer driver genes through integrative transcriptomic and epigenomic analyses with Moonlight
Source: PLoS Comput Biol. 2025 Apr 21;21(4):e1012999. doi: 10.1371/journal.pcbi.1012999 (PMC12058160; doi:10.1371/journal.pcbi.1012999)
Supplement: S1 Data — (ZIP) [file pcbi.1012999.s005.zip › Moonlight2R-devel/man/DEG_Methylation_Annotations.Rd]

% Generated by roxygen2: do not edit by hand
% Please edit documentation in R/Rdata.R
\docType{data}
\name{DEG_Methylation_Annotations}
\alias{DEG_Methylation_Annotations}
\title{Output example from GMA function}
\format{
A 3435x35 tibble
}
\usage{
data(DEG_Methylation_Annotations)
}
\value{
A 3435x35 tibble
}
\description{
Output file from running GMA function which
is a summary of DEGs and associated CpG probes
}
\details{
The data is a table where each row is a CpG probe
in a DEG. Various annotations such as start/end site of
CpG probe, promoter/enhancer annotations, NCG annotations
are included in the table.
}
\keyword{datasets}
