# Supplementary material for: Revealing cancer driver genes through integrative transcriptomic and epigenomic analyses with Moonlight
Source: PLoS Comput Biol. 2025 Apr 21;21(4):e1012999. doi: 10.1371/journal.pcbi.1012999 (PMC12058160; doi:10.1371/journal.pcbi.1012999)
Supplement: S1 Data — (ZIP) [file pcbi.1012999.s005.zip › Moonlight2R-devel/man/DiseaseList.Rd]

% Generated by roxygen2: do not edit by hand
% Please edit documentation in R/Rdata.R
\docType{data}
\name{DiseaseList}
\alias{DiseaseList}
\title{Cancer-related biological processes}
\format{
A list of 101 elements
}
\usage{
data(DiseaseList)
}
\value{
A list of 101 elements
}
\description{
A dataset containing information about 101 cancer-related biological processes.
}
\details{
The dataset contains a list of the 101 biological processes which includes genes
playing a role in each biological processes including literature findings of the genes' function
in the biological processes.
}
\keyword{datasets}
