# Supplementary material for: Revealing cancer driver genes through integrative transcriptomic and epigenomic analyses with Moonlight
Source: PLoS Comput Biol. 2025 Apr 21;21(4):e1012999. doi: 10.1371/journal.pcbi.1012999 (PMC12058160; doi:10.1371/journal.pcbi.1012999)
Supplement: S1 Data — (ZIP) [file pcbi.1012999.s005.zip › Moonlight2R-devel/man/FEA.Rd]

% Generated by roxygen2: do not edit by hand
% Please edit documentation in R/FEA.R
\name{FEA}
\alias{FEA}
\title{FEA}
\usage{
FEA(BPname = NULL, DEGsmatrix)
}
\arguments{
\item{BPname}{BPname biological process such as "proliferation of cells", "ALL" (default) if FEA should be carried out for all 101 biological processes}

\item{DEGsmatrix}{DEGsmatrix output from DEA such as dataDEGs}
}
\value{
matrix from FEA
}
\description{
This function carries out the functional enrichment analysis (FEA)
}
\examples{
data(DEGsmatrix)
data(DiseaseList)
data(EAGenes)
DEGsmatrix <- DEGsmatrix[seq.int(2), ]
dataFEA <- FEA(DEGsmatrix = DEGsmatrix, BPname = "apoptosis")
}
