# Supplementary material for: Revealing cancer driver genes through integrative transcriptomic and epigenomic analyses with Moonlight
Source: PLoS Comput Biol. 2025 Apr 21;21(4):e1012999. doi: 10.1371/journal.pcbi.1012999 (PMC12058160; doi:10.1371/journal.pcbi.1012999)
Supplement: S1 Data — (ZIP) [file pcbi.1012999.s005.zip › Moonlight2R-devel/man/GEO_TCGAtab.Rd]

% Generated by roxygen2: do not edit by hand
% Please edit documentation in R/Rdata.R
\docType{data}
\name{GEO_TCGAtab}
\alias{GEO_TCGAtab}
\title{Information on GEO and TCGA data}
\format{
A 18x12 matrix
}
\usage{
data(GEO_TCGAtab)
}
\value{
A 18x12 matrix
}
\description{
A matrix that provides the GEO dataset
  matched to one of 18 TCGA cancer types
}
\details{
The matrix contains the cancer types in rows and 
information about sample type from both TCGA and GEO in columns.
}
\keyword{datasets}
