# Supplementary material for: Revealing cancer driver genes through integrative transcriptomic and epigenomic analyses with Moonlight
Source: PLoS Comput Biol. 2025 Apr 21;21(4):e1012999. doi: 10.1371/journal.pcbi.1012999 (PMC12058160; doi:10.1371/journal.pcbi.1012999)
Supplement: S1 Data — (ZIP) [file pcbi.1012999.s005.zip › Moonlight2R-devel/man/GMA.Rd]

% Generated by roxygen2: do not edit by hand
% Please edit documentation in R/GMA.R
\name{GMA}
\alias{GMA}
\title{GMA
This function carries out Gene Methylation Analysis}
\usage{
GMA(
  dataMET,
  dataEXP,
  dataPRA,
  dataDEGs,
  sample_info,
  met_platform = "HM450",
  prevalence_filter = NULL,
  output_dir = "./GMAresults",
  cores = 1,
  roadmap.epigenome.ids = NULL,
  roadmap.epigenome.groups = NULL
)
}
\arguments{
\item{dataMET}{A data matrix containing the methylation data
where the CpG probes are in the rows and samples are in the
columns}

\item{dataEXP}{A data matrix containing the gene expression
data where the genes are in the rows and the samples are in 
the columns}

\item{dataPRA}{A table containing the output of the PRA 
function}

\item{dataDEGs}{A table containing the output of a DEA
where gene names are rownames}

\item{sample_info}{A table containing information on the
samples. This table needs to contain two columns called
primary and sample.type. The primary column contains 
sample names which should be the same as the column names
in dataMET. The sample.type column indicates for each
sample if it is a Cancer or Normal sample.}

\item{met_platform}{A character string representing the
microarray type that was used to collect the methylation
data. This can either be HM27, HM450 or EPIC. Default
is HM450.}

\item{prevalence_filter}{A float or NULL representing if
a prevalence filter should be applied or not. Default is NULL,
meaning a prevalence filter will not be applied. If a float
is specified, a prevalence filter will be applied where 
methylation states of probes will be altered depending on the
threshold of prevalence supplied as prevalence_filter. For 
example, if prevalence_filter = 20, it means that if the prevalence 
of the hyper- or hypomethylated CpG probe exceeds 20, the methylation 
state will be unchanged but if the prevalence is lower than 20 the 
methylation state will be changed to NA, meaning no methylation state
was detected. In case of dual methylated probes, the methylation 
state will stay dual if both the prevalence of hyper- and 
hypomethylations exceed 20, but if only one of the prevalences exceed 
20 the dual state will be changed to the state exceeding 20. If none 
of the prevalences exceed 20, the dual state will be changed to NA.}

\item{output_dir}{Path to where the results will be stored.
If this directory does not exist, it will be created by the 
function. Default is ./GMAresults.}

\item{cores}{Number of cores to be used. Default is 1.}

\item{roadmap.epigenome.ids}{A character string representing
the epigenome ID that will be used to select enhancers. 
Since enhancers are tissue-specific, the tissue type needs 
to be specified in EpiMix. The enhancers are found from the
RoadmapEpigenome project and the IDs can be found from
Figure 2 in the publication with doi: 10.1038/nature14248.
Default is NULL.}

\item{roadmap.epigenome.groups}{A character string representing
the epigenome group that will be used to select enhancers. 
Details are provided above with the roadmap.epigenome.ids 
parameter. Default is NULL.}
}
\value{
List of two elements, containing predicted oncogenes
and tumor suppressors. Additionally, various output files are 
saved in the specified output directory: 
DEG_Methylation_Annotations.rda, Oncogenic_mediators_methylation_summary.rda,
EpiMix_Results_Enhancer.rds, EpiMix_Results_Regular.rds, 
FunctionalPairs_Enhancer.csv, FunctionalPairs_Regular.csv, 
FunctionalProbes_Regular.rds
}
\description{
GMA
This function carries out Gene Methylation Analysis
}
\examples{
data("dataMethyl")
data("dataFilt")
data("dataPRA")
data("DEGsmatrix")
data("LUAD_sample_anno")
data("NCG")
data("EncodePromoters")
data("MetEvidenceDriver")
pattern <- "^(.{4}-.{2}-.{4}-.{2}).*"
colnames(dataFilt) <- sub(pattern, "\\\\1", colnames(dataFilt))
dataGMA <- GMA(dataMET = dataMethyl, dataEXP = dataFilt, 
dataPRA = dataPRA, dataDEGs = DEGsmatrix, 
sample_info = LUAD_sample_anno, met_platform = "HM450",
prevalence_filter = NULL,
output_dir = "./GMAresults", cores = 1, roadmap.epigenome.ids = "E096", 
roadmap.epigenome.groups = NULL)
}
