# Supplementary material for: Revealing cancer driver genes through integrative transcriptomic and epigenomic analyses with Moonlight
Source: PLoS Comput Biol. 2025 Apr 21;21(4):e1012999. doi: 10.1371/journal.pcbi.1012999 (PMC12058160; doi:10.1371/journal.pcbi.1012999)
Supplement: S1 Data — (ZIP) [file pcbi.1012999.s005.zip › Moonlight2R-devel/man/GSEA.Rd]

% Generated by roxygen2: do not edit by hand
% Please edit documentation in R/GSEA.R
\name{GSEA}
\alias{GSEA}
\title{GSEA}
\usage{
GSEA(DEGsmatrix, top, plot = FALSE)
}
\arguments{
\item{DEGsmatrix}{DEGsmatrix output from DEA such as dataDEGs}

\item{top}{is the number of top BP to plot}

\item{plot}{if TRUE return a GSEA's plot}
}
\value{
return GSEA result
}
\description{
This function carries out the GSEA enrichment analysis.
}
\examples{
data("DEGsmatrix")
DEGsmatrix_example <- DEGsmatrix[1:2,]
dataFEA <- GSEA(DEGsmatrix = DEGsmatrix_example)
}
