# Supplementary material for: Revealing cancer driver genes through integrative transcriptomic and epigenomic analyses with Moonlight
Source: PLoS Comput Biol. 2025 Apr 21;21(4):e1012999. doi: 10.1371/journal.pcbi.1012999 (PMC12058160; doi:10.1371/journal.pcbi.1012999)
Supplement: S1 Data — (ZIP) [file pcbi.1012999.s005.zip › Moonlight2R-devel/man/LOC_protein.Rd]

% Generated by roxygen2: do not edit by hand
% Please edit documentation in R/Rdata.R
\docType{data}
\name{LOC_protein}
\alias{LOC_protein}
\title{Level of Consequence: Protein}
\format{
A 18x7 table
}
\usage{
data(LOC_protein)
}
\value{
A 18x7 table
}
\description{
A dataset binary dataset describing if a mutation of a certain class and
type possibly have an effect on protein structure or function.
}
\details{
The values are binary: 0 no effect is possible, 1 an effect is possible.

See supplementary material for details.
}
\references{
paper
}
\keyword{datasets}
