# Supplementary material for: Revealing cancer driver genes through integrative transcriptomic and epigenomic analyses with Moonlight
Source: PLoS Comput Biol. 2025 Apr 21;21(4):e1012999. doi: 10.1371/journal.pcbi.1012999 (PMC12058160; doi:10.1371/journal.pcbi.1012999)
Supplement: S1 Data — (ZIP) [file pcbi.1012999.s005.zip › Moonlight2R-devel/man/LPA.Rd]

% Generated by roxygen2: do not edit by hand
% Please edit documentation in R/LPA.R
\name{LPA}
\alias{LPA}
\title{LPA}
\usage{
LPA(dataDEGs, BP, BPlist)
}
\arguments{
\item{dataDEGs}{is output from DEA}

\item{BP}{is biological process}

\item{BPlist}{is list of genes annotated in BP}
}
\value{
table with number of pubmed that affects, increase or decrase genes annotated in BP
}
\description{
This function carries out the literature phenotype analysis (LPA)
}
\examples{
data('DEGsmatrix')
data('DiseaseList')
BPselected <- c("apoptosis")
BPannotations <- DiseaseList[[match(BPselected, names(DiseaseList))]]$ID
}
