# Supplementary material for: Revealing cancer driver genes through integrative transcriptomic and epigenomic analyses with Moonlight
Source: PLoS Comput Biol. 2025 Apr 21;21(4):e1012999. doi: 10.1371/journal.pcbi.1012999 (PMC12058160; doi:10.1371/journal.pcbi.1012999)
Supplement: S1 Data — (ZIP) [file pcbi.1012999.s005.zip › Moonlight2R-devel/man/MAFtoCscape.Rd]

% Generated by roxygen2: do not edit by hand
% Please edit documentation in R/MAFtoCscape.R
\name{MAFtoCscape}
\alias{MAFtoCscape}
\title{MAFtoCscape}
\usage{
MAFtoCscape(MAF)
}
\arguments{
\item{MAF}{tibble of MAF}
}
\value{
tibble of cscape-somatic input
}
\description{
This function extracts columns from a MAF tibble to fit CScape input format
}
\examples{
data(dataMAF)
MAFtoCscape(dataMAF[seq.int(2),])
}
