# Supplementary material for: Revealing cancer driver genes through integrative transcriptomic and epigenomic analyses with Moonlight
Source: PLoS Comput Biol. 2025 Apr 21;21(4):e1012999. doi: 10.1371/journal.pcbi.1012999 (PMC12058160; doi:10.1371/journal.pcbi.1012999)
Supplement: S1 Data — (ZIP) [file pcbi.1012999.s005.zip › Moonlight2R-devel/man/Oncogenic_mediators_mutation_summary.Rd]

% Generated by roxygen2: do not edit by hand
% Please edit documentation in R/Rdata.R
\docType{data}
\name{Oncogenic_mediators_mutation_summary}
\alias{Oncogenic_mediators_mutation_summary}
\title{Oncogenic Mediators Mutation Summary}
\format{
A 12x15 matrix.
}
\usage{
data(Oncogenic_mediators_mutation_summary)
}
\value{
A 12x15 matrix.
}
\description{
Output from DMA. 
This contains the oncogenic mediator from the TCGA-LUAD project, and their mutation
assesments summarised based on CSCape-somatic and Level of Consequence.
}
\keyword{datasets}
