# Supplementary material for: Revealing cancer driver genes through integrative transcriptomic and epigenomic analyses with Moonlight
Source: PLoS Comput Biol. 2025 Apr 21;21(4):e1012999. doi: 10.1371/journal.pcbi.1012999 (PMC12058160; doi:10.1371/journal.pcbi.1012999)
Supplement: S1 Data — (ZIP) [file pcbi.1012999.s005.zip › Moonlight2R-devel/man/PRA.Rd]

% Generated by roxygen2: do not edit by hand
% Please edit documentation in R/PRA.R
\name{PRA}
\alias{PRA}
\title{Pattern Recognition Analysis (PRA)}
\usage{
PRA(dataURA, BPname, thres.role = 0)
}
\arguments{
\item{dataURA}{output URA function}

\item{BPname}{BPname}

\item{thres.role}{thres.role}
}
\value{
returns list of TSGs and OCGs when biological processes are provided, otherwise a randomForest based classifier that can be used on new data
}
\description{
This function carries out the pattern recognition analysis
}
\examples{
data(dataURA)
data(DiseaseList)
data(tabGrowBlock)
data(knownDriverGenes)
dataPRA <- PRA(dataURA = dataURA[seq.int(2),],
BPname = c("apoptosis","proliferation of cells"),
thres.role = 0)
}
