# Supplementary material for: Revealing cancer driver genes through integrative transcriptomic and epigenomic analyses with Moonlight
Source: PLoS Comput Biol. 2025 Apr 21;21(4):e1012999. doi: 10.1371/journal.pcbi.1012999 (PMC12058160; doi:10.1371/journal.pcbi.1012999)
Supplement: S1 Data — (ZIP) [file pcbi.1012999.s005.zip › Moonlight2R-devel/man/PRAtoTibble.Rd]

% Generated by roxygen2: do not edit by hand
% Please edit documentation in R/PRAtoTibble.R
\name{PRAtoTibble}
\alias{PRAtoTibble}
\title{PRAtoTibble}
\usage{
PRAtoTibble(dataPRA)
}
\arguments{
\item{dataPRA}{RDA object (list of two) from PRA}
}
\value{
tibble with drivers
}
\description{
This function changes the PRA output to tibble format
}
\examples{
data('dataPRA')
PRAtoTibble(dataPRA)
}
