# Supplementary material for: Revealing cancer driver genes through integrative transcriptomic and epigenomic analyses with Moonlight
Source: PLoS Comput Biol. 2025 Apr 21;21(4):e1012999. doi: 10.1371/journal.pcbi.1012999 (PMC12058160; doi:10.1371/journal.pcbi.1012999)
Supplement: S1 Data — (ZIP) [file pcbi.1012999.s005.zip › Moonlight2R-devel/man/RunCscape_somatic.Rd]

% Generated by roxygen2: do not edit by hand
% Please edit documentation in R/RunCscape_somatic.R
\name{RunCscape_somatic}
\alias{RunCscape_somatic}
\title{RunCscape_somatic}
\usage{
RunCscape_somatic(input, coding_file, noncoding_file)
}
\arguments{
\item{input}{Input matching cscape input}

\item{coding_file}{cscape_table with coding scores}

\item{noncoding_file}{cscape_table with noncoding scores}
}
\value{
returns a tibble with a score and remark for each SNP
}
\description{
This function retrive cscape-scores to SNPs
}
\examples{
\donttest{
cscape_out <- RunCscape_somatic(input, coding_file, noncoding_file)
}
}
