# Supplementary material for: Revealing cancer driver genes through integrative transcriptomic and epigenomic analyses with Moonlight
Source: PLoS Comput Biol. 2025 Apr 21;21(4):e1012999. doi: 10.1371/journal.pcbi.1012999 (PMC12058160; doi:10.1371/journal.pcbi.1012999)
Supplement: S1 Data — (ZIP) [file pcbi.1012999.s005.zip › Moonlight2R-devel/man/URA.Rd]

% Generated by roxygen2: do not edit by hand
% Please edit documentation in R/URA.R
\name{URA}
\alias{URA}
\title{URA Upstream Regulator Analysis}
\usage{
URA(dataGRN, DEGsmatrix, BPname, nCores = 1)
}
\arguments{
\item{dataGRN}{output GNR function}

\item{DEGsmatrix}{output DPA function}

\item{BPname}{biological processes}

\item{nCores}{number of cores to use}
}
\value{
an adjacent matrix
}
\description{
This function carries out the upstream regulator analysis
}
\examples{
data(DEGsmatrix)
dataDEGs <- DEGsmatrix
data(dataGRN)
data(DiseaseList)
data(EAGenes)
dataURA <- URA(dataGRN = dataGRN,
DEGsmatrix = dataDEGs,
BPname = c("apoptosis",
"proliferation of cells"))
}
