# Supplementary material for: Revealing cancer driver genes through integrative transcriptomic and epigenomic analyses with Moonlight
Source: PLoS Comput Biol. 2025 Apr 21;21(4):e1012999. doi: 10.1371/journal.pcbi.1012999 (PMC12058160; doi:10.1371/journal.pcbi.1012999)
Supplement: S1 Data — (ZIP) [file pcbi.1012999.s005.zip › Moonlight2R-devel/man/confidence.Rd]

% Generated by roxygen2: do not edit by hand
% Please edit documentation in R/confidence.R
\name{confidence}
\alias{confidence}
\title{confidence}
\usage{
confidence(s, type)
}
\arguments{
\item{s}{the score}

\item{type}{coding or noncoding}
}
\value{
returns a confidence level or remark/error message
}
\description{
This function annotated a confidence level to the score
}
\examples{

remark <- confidence(0.8, type='Coding')
}
