# Supplementary material for: Revealing cancer driver genes through integrative transcriptomic and epigenomic analyses with Moonlight
Source: PLoS Comput Biol. 2025 Apr 21;21(4):e1012999. doi: 10.1371/journal.pcbi.1012999 (PMC12058160; doi:10.1371/journal.pcbi.1012999)
Supplement: S1 Data — (ZIP) [file pcbi.1012999.s005.zip › Moonlight2R-devel/man/dataFEA.Rd]

% Generated by roxygen2: do not edit by hand
% Please edit documentation in R/Rdata.R
\docType{data}
\name{dataFEA}
\alias{dataFEA}
\title{Functional enrichment analysis}
\format{
A dataframe of dimension 101x7
}
\usage{
data(dataFEA)
}
\value{
A dataframe of dimension 101x7
}
\description{
The output of the FEA function which does enrichment analysis
}
\details{
The input to the FEA is the differentially expressed genes.
}
\keyword{datasets}
