# Supplementary material for: Revealing cancer driver genes through integrative transcriptomic and epigenomic analyses with Moonlight
Source: PLoS Comput Biol. 2025 Apr 21;21(4):e1012999. doi: 10.1371/journal.pcbi.1012999 (PMC12058160; doi:10.1371/journal.pcbi.1012999)
Supplement: S1 Data — (ZIP) [file pcbi.1012999.s005.zip › Moonlight2R-devel/man/dataGRN.Rd]

% Generated by roxygen2: do not edit by hand
% Please edit documentation in R/Rdata.R
\docType{data}
\name{dataGRN}
\alias{dataGRN}
\title{Gene regulatory network}
\format{
A list of 2 elements where the first element is a 23x613 matrix 
and the second element is a vector of length 23
}
\usage{
data(dataGRN)
}
\value{
A list of 2 elements where the first element is a 23x613 matrix and the second element is a vector of length 23
}
\description{
The output of the GRN function which finds connections 
between genes.
}
\details{
The input to the GRN is the differentially expressed genes and the gene expression data.
}
\keyword{datasets}
