# Supplementary material for: Revealing cancer driver genes through integrative transcriptomic and epigenomic analyses with Moonlight
Source: PLoS Comput Biol. 2025 Apr 21;21(4):e1012999. doi: 10.1371/journal.pcbi.1012999 (PMC12058160; doi:10.1371/journal.pcbi.1012999)
Supplement: S1 Data — (ZIP) [file pcbi.1012999.s005.zip › Moonlight2R-devel/man/dataMAF.Rd]

% Generated by roxygen2: do not edit by hand
% Please edit documentation in R/Rdata.R
\docType{data}
\name{dataMAF}
\alias{dataMAF}
\title{Mutation data from TCGA LUAD}
\format{
A 500x141 matrix.
}
\usage{
data(dataMAF)
}
\value{
A 500x141 matrix.
}
\description{
An examplary MAF file from TCGA on lung cancer LUAD. It contains 500 randomly selected mutations.
}
\keyword{datasets}
