# Supplementary material for: Revealing cancer driver genes through integrative transcriptomic and epigenomic analyses with Moonlight
Source: PLoS Comput Biol. 2025 Apr 21;21(4):e1012999. doi: 10.1371/journal.pcbi.1012999 (PMC12058160; doi:10.1371/journal.pcbi.1012999)
Supplement: S1 Data — (ZIP) [file pcbi.1012999.s005.zip › Moonlight2R-devel/man/dataPRA.Rd]

% Generated by roxygen2: do not edit by hand
% Please edit documentation in R/Rdata.R
\docType{data}
\name{dataPRA}
\alias{dataPRA}
\title{Output example from function Pattern Recognition Analysis}
\format{
A list of two.
}
\usage{
data(dataPRA)
}
\value{
A list of two.
}
\description{
The predicted TSGs and OCGs and their moonlight gene z-score based on the small sample TCGA-LUAD data.
The PRA() were run with expert-based approach with apoptosis and proliferation of cells.
}
\keyword{datasets}
