# Supplementary material for: Revealing cancer driver genes through integrative transcriptomic and epigenomic analyses with Moonlight
Source: PLoS Comput Biol. 2025 Apr 21;21(4):e1012999. doi: 10.1371/journal.pcbi.1012999 (PMC12058160; doi:10.1371/journal.pcbi.1012999)
Supplement: S1 Data — (ZIP) [file pcbi.1012999.s005.zip › Moonlight2R-devel/man/dataURA.Rd]

% Generated by roxygen2: do not edit by hand
% Please edit documentation in R/Rdata.R
\docType{data}
\name{dataURA}
\alias{dataURA}
\title{Upstream regulator analysis}
\format{
A 23x2 matrix
}
\usage{
data(dataURA)
}
\value{
A 23x2 matrix
}
\description{
The output of the URA function which carries out the 
upstream regulator analysis
}
\details{
The input to URA is the output of GRN and a list of biological 
processes and the differentially expressed genes
}
\keyword{datasets}
