# Supplementary material for: Revealing cancer driver genes through integrative transcriptomic and epigenomic analyses with Moonlight
Source: PLoS Comput Biol. 2025 Apr 21;21(4):e1012999. doi: 10.1371/journal.pcbi.1012999 (PMC12058160; doi:10.1371/journal.pcbi.1012999)
Supplement: S1 Data — (ZIP) [file pcbi.1012999.s005.zip › Moonlight2R-devel/man/getDataGEO.Rd]

% Generated by roxygen2: do not edit by hand
% Please edit documentation in R/getDataGEO.R
\name{getDataGEO}
\alias{getDataGEO}
\title{getDataGEO}
\usage{
getDataGEO(GEOobject = "GSE39004", platform = "GPL6244", TCGAtumor = NULL)
}
\arguments{
\item{GEOobject}{GEOobject}

\item{platform}{platform}

\item{TCGAtumor}{tumor name}
}
\value{
return GEO gset
}
\description{
This function retrieves and prepares GEO data
}
\examples{
data(GEO_TCGAtab)
dataGEO <-  getDataGEO(GEOobject = "GSE15641", platform = "GPL96")
}
