# Supplementary material for: Revealing cancer driver genes through integrative transcriptomic and epigenomic analyses with Moonlight
Source: PLoS Comput Biol. 2025 Apr 21;21(4):e1012999. doi: 10.1371/journal.pcbi.1012999 (PMC12058160; doi:10.1371/journal.pcbi.1012999)
Supplement: S1 Data — (ZIP) [file pcbi.1012999.s005.zip › Moonlight2R-devel/man/plotCircos.Rd]

% Generated by roxygen2: do not edit by hand
% Please edit documentation in R/plotCircos.R
\name{plotCircos}
\alias{plotCircos}
\title{plotCircos}
\usage{
plotCircos(
  listMoonlight,
  listMutation = NULL,
  additionalFilename = NULL,
  intensityColOCG = 0.5,
  intensityColTSG = 0.5,
  intensityColDual = 0.5,
  fontSize = 1
)
}
\arguments{
\item{listMoonlight}{output Moonlight function}

\item{listMutation}{listMutation}

\item{additionalFilename}{additionalFilename}

\item{intensityColOCG}{intensityColOCG}

\item{intensityColTSG}{intensityColTSG}

\item{intensityColDual}{intensityColDual}

\item{fontSize}{fontSize}
}
\value{
no return value, plot is saved
}
\description{
This function visualize the plotCircos
}
\examples{
data('listMoonlight')
plotCircos(listMoonlight = listMoonlight, additionalFilename = "_ncancer5")
}
