# Supplementary material for: Revealing cancer driver genes through integrative transcriptomic and epigenomic analyses with Moonlight
Source: PLoS Comput Biol. 2025 Apr 21;21(4):e1012999. doi: 10.1371/journal.pcbi.1012999 (PMC12058160; doi:10.1371/journal.pcbi.1012999)
Supplement: S1 Data — (ZIP) [file pcbi.1012999.s005.zip › Moonlight2R-devel/man/plotDMA.Rd]

% Generated by roxygen2: do not edit by hand
% Please edit documentation in R/plotDMA.R
\name{plotDMA}
\alias{plotDMA}
\title{plotDMA}
\usage{
plotDMA(
  DEG_Mutations_Annotations,
  Oncogenic_mediators_mutation_summary,
  type = "split",
  genelist = c(),
  additionalFilename = ""
)
}
\arguments{
\item{DEG_Mutations_Annotations}{A tibble, output file from DMA.}

\item{Oncogenic_mediators_mutation_summary}{A tibble, output file from DMA.}

\item{type}{A character string. It can take the values \code{"split"} or \code{"complete"}.
If both type and genelist are \code{NULL}, the function will default to \code{"split"}.
\itemize{
\item \code{"split"} will split the entire dataset into sections of 40 genes and create individual plots.
These plots will be merged into one pdf. The genes will be sorted alphabeatically.
\item \code{"complete"} will create one plot, though it will not be possible to see the individual gene names.
The heatmap will be clustered hierarchically.
}}

\item{genelist}{A character vector containing HUGO symbols.
A single heatmap will be created with only these genes.
The heatmap will be hierarchically clustered. This will overwrite \code{type}.}

\item{additionalFilename}{A character string. Adds prefix or filepath to the filename of the pdf.}
}
\value{
No return value. DMA results are plotted.
}
\description{
This function creates one or more heatmaps on the output from DMA.
It visualises the CScape-Somatic annotations per oncogenic mediator either
in a single heatmap or split into several different ones.
It is also possible to provide a personalised genelist to visualise.
}
\examples{
data('DEG_Mutations_Annotations')
data('Oncogenic_mediators_mutation_summary')
plotDMA(DEG_Mutations_Annotations,
        Oncogenic_mediators_mutation_summary,
        genelist = c("ACSS2", "AFAP1L1"), additionalFilename = "myplots_")
}
