# Supplementary material for: Revealing cancer driver genes through integrative transcriptomic and epigenomic analyses with Moonlight
Source: PLoS Comput Biol. 2025 Apr 21;21(4):e1012999. doi: 10.1371/journal.pcbi.1012999 (PMC12058160; doi:10.1371/journal.pcbi.1012999)
Supplement: S1 Data — (ZIP) [file pcbi.1012999.s005.zip › Moonlight2R-devel/man/plotFEA.Rd]

% Generated by roxygen2: do not edit by hand
% Please edit documentation in R/plotFEA.R
\name{plotFEA}
\alias{plotFEA}
\title{plotFEA}
\usage{
plotFEA(
  dataFEA,
  topBP = 10,
  additionalFilename = NULL,
  height,
  width,
  offsetValue = 5,
  angle = 90,
  xleg = 35,
  yleg = 5,
  titleMain = "",
  minY = -5,
  maxY = 10,
  mycols = c("#8DD3C7", "#FFFFB3", "#BEBADA")
)
}
\arguments{
\item{dataFEA}{dataFEA}

\item{topBP}{topBP}

\item{additionalFilename}{additionalFilename}

\item{height}{Figure height}

\item{width}{Figure width}

\item{offsetValue}{offsetValue}

\item{angle}{angle}

\item{xleg}{xleg}

\item{yleg}{yleg}

\item{titleMain}{title of the plot}

\item{minY}{minY}

\item{maxY}{maxY}

\item{mycols}{colors to use for the plot}
}
\value{
no return value, FEA result is plotted
}
\description{
This function visualize the functional enrichment analysis (FEA)'s barplot
}
\examples{
data(DEGsmatrix)
data(DiseaseList)
data(EAGenes)
data(dataFEA)
plotFEA(dataFEA = dataFEA[1:10,], additionalFilename = "_example",height = 20,width = 10)
}
