# Supplementary material for: Revealing cancer driver genes through integrative transcriptomic and epigenomic analyses with Moonlight
Source: PLoS Comput Biol. 2025 Apr 21;21(4):e1012999. doi: 10.1371/journal.pcbi.1012999 (PMC12058160; doi:10.1371/journal.pcbi.1012999)
Supplement: S1 Data — (ZIP) [file pcbi.1012999.s005.zip › Moonlight2R-devel/man/plotGMA.Rd]

% Generated by roxygen2: do not edit by hand
% Please edit documentation in R/plotGMA.R
\name{plotGMA}
\alias{plotGMA}
\title{plotGMA
This function plots results of the Gene Methylation Analysis.
It visualizes the number of hypo/hyper/dual methylated CpG
sites in oncogenic mediators or in a user-supplied gene list. 
The results are visualized either in a single heatmap or split 
into different ones which is specified in the function's three 
modes: split, complete and genelist.}
\usage{
plotGMA(
  DEG_Methylation_Annotations,
  Oncogenic_mediators_methylation_summary,
  type = "split",
  genelist = NULL,
  additionalFilename = ""
)
}
\arguments{
\item{DEG_Methylation_Annotations}{A tibble which is outputted
from the GMA function.}

\item{Oncogenic_mediators_methylation_summary}{A tibble which
is outputted from the GMA function.}

\item{type}{A character string which can either be split,
complete or genelist. If type is set to split, the entire
dataset is split into groups of 40 genes and individual
heatmaps of groups each containing 40 genes will be created and
subsequently merged into one pdf where each page in the pdf
is an individual heatmap. The genes will be sorted alphabetically. 
If type is set to complete, a single heatmap is created where
the number of differentially methylated CpG sites are shown for
all oncogenic mediators. If type is set to genelist, a single
heatmap will be created for genes supplied by the user in the
genelist parameter. Default is split.}

\item{genelist}{A character string containing HUGO symbols
of genes to be visualized in a single heatmap. Default is NULL.}

\item{additionalFilename}{A character string that can be used
to add a prefix or filepath to the filename of the pdf 
visualizing the heatmap. Default is an empty string.}
}
\value{
No value is returned. Visualizations in form of heatmaps
are saved.
}
\description{
plotGMA
This function plots results of the Gene Methylation Analysis.
It visualizes the number of hypo/hyper/dual methylated CpG
sites in oncogenic mediators or in a user-supplied gene list. 
The results are visualized either in a single heatmap or split 
into different ones which is specified in the function's three 
modes: split, complete and genelist.
}
\examples{
data("DEG_Methylation_Annotations")
data("Oncogenic_mediators_methylation_summary")
genes <- c("ACAN", "ACE2", "ADAM19", "AFAP1L1")
plotGMA(DEG_Methylation_Annotations = DEG_Methylation_Annotations, 
        Oncogenic_mediators_methylation_summary = Oncogenic_mediators_methylation_summary, 
        type = "genelist", genelist = genes, 
        additionalFilename = "./GMAresults/")
}
