# Supplementary material for: Revealing cancer driver genes through integrative transcriptomic and epigenomic analyses with Moonlight
Source: PLoS Comput Biol. 2025 Apr 21;21(4):e1012999. doi: 10.1371/journal.pcbi.1012999 (PMC12058160; doi:10.1371/journal.pcbi.1012999)
Supplement: S1 Data — (ZIP) [file pcbi.1012999.s005.zip › Moonlight2R-devel/man/plotHeatmap.Rd]

% Generated by roxygen2: do not edit by hand
% Please edit documentation in R/plotHeatmap.R
\name{plotHeatmap}
\alias{plotHeatmap}
\title{plotHeatmap}
\usage{
plotHeatmap(df)
}
\arguments{
\item{df}{a tibble}
}
\value{
The name of the alphabeatically first gene in the tibble
}
\description{
This function creates a unclustered heatmap from the inputted data tibble
and saves it
}
