# Supplementary material for: Revealing cancer driver genes through integrative transcriptomic and epigenomic analyses with Moonlight
Source: PLoS Comput Biol. 2025 Apr 21;21(4):e1012999. doi: 10.1371/journal.pcbi.1012999 (PMC12058160; doi:10.1371/journal.pcbi.1012999)
Supplement: S1 Data — (ZIP) [file pcbi.1012999.s005.zip › Moonlight2R-devel/man/tabix_func.Rd]

% Generated by roxygen2: do not edit by hand
% Please edit documentation in R/tabix_func.R
\name{tabix_func}
\alias{tabix_func}
\title{tabix_func}
\usage{
tabix_func(Ranges, Reference_Allele, Mutant, file_coding, file_noncoding)
}
\arguments{
\item{Ranges}{The position}

\item{Reference_Allele}{The reference nucleotide}

\item{Mutant}{The mutant nucleotide}

\item{file_coding}{cscape_table with coding scores}

\item{file_noncoding}{cscape_table with noncoding scores}
}
\value{
returns the score
}
\description{
This function retrives the individial score for a SNP
}
\examples{
\donttest{
data <- tabix_func(Ranges, Reference_Allele, Mutant, file_coding, file_noncoding)
}
}
\keyword{internal}
