# Supplementary material for: Revealing cancer driver genes through integrative transcriptomic and epigenomic analyses with Moonlight
Source: PLoS Comput Biol. 2025 Apr 21;21(4):e1012999. doi: 10.1371/journal.pcbi.1012999 (PMC12058160; doi:10.1371/journal.pcbi.1012999)
Supplement: S1 Data — (ZIP) [file pcbi.1012999.s005.zip › Moonlight2R-devel/tests/testthat/test-DMA.R]

# Test DMA function

# Run example of DMA function
data(dataMAF)
data(DEGsmatrix)
data(dataPRA)
data(EncodePromoters)
data(NCG)
data(dataFilt)
data(cscape_somatic_output)
data(LOC_transcription)
data(LOC_translation)
data(LOC_protein)
dataDMA <- DMA(dataMAF = dataMAF,
               dataDEGs = DEGsmatrix,
               dataPRA = dataPRA,
               runCscape = FALSE,
               results_folder = ".")

# Test that output of DMA is as expected
test_that("output of DMA is a list with 2 elements", {
  expect_type(dataDMA, "list")
  expect_named(dataDMA, c("TSG", "OCG"))
  expect_true(all(sapply(dataDMA, is.character)))
})
