# Supplementary material for: Revealing cancer driver genes through integrative transcriptomic and epigenomic analyses with Moonlight
Source: PLoS Comput Biol. 2025 Apr 21;21(4):e1012999. doi: 10.1371/journal.pcbi.1012999 (PMC12058160; doi:10.1371/journal.pcbi.1012999)
Supplement: S1 Data — (ZIP) [file pcbi.1012999.s005.zip › Moonlight2R-devel/tests/testthat/test-PRA.R]

# Test PRA function

# Run example of PRA
data(dataURA)
data(DiseaseList)
data(tabGrowBlock)
data(knownDriverGenes)
dataPRA_test <- PRA(dataURA = dataURA,
                    BPname = c("apoptosis", "proliferation of cells"),
                    thres.role = 0)

# Load example data of PRA serving as reference point
data(dataPRA)

# Test that output of PRA is as expected
test_that("output of PRA is a list with 2 elements", {
  expect_type(dataPRA_test, "list")
  expect_named(dataPRA_test, c("TSG", "OCG"))
  expect_named(dataPRA_test$TSG)
  expect_named(dataPRA_test$OCG)
  expect_true(all(sapply(dataPRA_test, is.numeric)))
})

# Test that output of PRA is as expected compared to reference / example data
test_that("PRA output is identical to reference point", {
  expect_equal(dataPRA_test, dataPRA)
})
